# Supplementary material for: Genomic regions associated with kyphosis in swine
Source: BMC Genet. 2010 Dec 21;11:112. doi: 10.1186/1471-2156-11-112 (PMC3018398; doi:10.1186/1471-2156-11-112)
Supplement: Additional file 1 — Genome-wide association of 198 microsatellite and SNP markers for kyphosis in swine. Primer sequences and association analysis for 198 SNPs and microsatellites located across the swine genome [46]. [file 1471-2156-11-112-S1.XLSX]

## Sheet: Additional file 1
Additional file 1. Genome-wide association of 198 microsatellite and SNP markers for kyphosis in swine.
Marker Number1	Marker Name2	SSC	Position (cM)	F-ratio	P-value	df	Forward Amplification Primer	Reverse Amplification Primer	Genotyping Probe Primer
11659	SJ029	1	0	1.57	0.119504	9	CACAACCAACGCTAAGAAATG	CAGGCAGCTCATAATGCAGCC
21883	26443.05i	1	2.384	0.48	0.618926	2	ACGTTGGATGAACCAACTTGTCAACAGCAG	ACGTTGGATGAGCGTTCCTGTAAGTTGCTC	TCGTACTGTGCTGCTATT
21616	26443_2	1	2.384	0.87	0.419268	2	ACGTTGGATGGCCCTGTGTGGTGCAAGG	ACGTTGGATGTTCTCTGTGCAGAAACTGCG	TGCAACCTAAACCGAA
21809	13649.05i	1	18.801	11.14	0.000875998	1	ACGTTGGATGGTGTTGGCTACGTAAGCTTG	ACGTTGGATGTTTCTACGAGGAAGGTACTG	ACGAGGAAACTCAGGCA
21798	13649.1i	1	18.801	0.26	0.771104	2	ACGTTGGATGAGTACCTTCCTCGTAGAAAG	ACGTTGGATGACCTCATGGTTCCTAGTCAG	ctagcCAGATTCGTTAACCACTGC
10603	SW1515	1	18.801	1.37	0.223622	6	CTCCGGTTTCCATTTGTGG	GATCCCTGCCCCCAACAC
21711	ESRA1665i	1	19.992	7	0.000957244	2	ACGTTGGATGTGGCTCTGGCTCATGTCCTC	ACGTTGGATGATGACCTGCTGCTGGAGATG	CGCCTGCACGCCCCAACCAACCT
21893	ESRA1755i	1	19.992	5.24	0.00544677	2	ACGTTGGATGATTGTGGTGGGGAAGTTCTC	ACGTTGGATGCAACTCCATCGCATTCCTTG	TCCTTGCAAATGTATTACATCAC
21698	14315.2i	1	59	1.44	0.237419	2	ACGTTGGATGAAGCTAGAGCTGCGCTGCAT	ACGTTGGATGCATGAATCTCAATGACGGGC	CCTCGTCCCAGCCATC
21754	21740.1i	1	59	1.59	0.204441	2	ACGTTGGATGTCTTTTTTGGCTGCCCTGTG	ACGTTGGATGAACAGGGTCGGCAGCATTTC	CACAGGTTCGATCCCT
21887	24185.1i	1	59	0.7	0.496828	2	ACGTTGGATGCCAGCAAGTACTATGTGACC	ACGTTGGATGTCAGGAAACGACAACCATCC	GTCTCTGTGTCCTGGG
21867	16707.1i	1	71.876	1.38	0.252057	2	ACGTTGGATGCCACAGTACTTAGCTTAGGG	ACGTTGGATGGGTTACTTACCAGACACCAC	CTAACACCGGTCCTTCAGT
21719	23418.1i	1	71.876	0.03	0.970446	2	ACGTTGGATGTCCACCAGGATGTTGAAACC	ACGTTGGATGGCTTCCTCAAGCTCTCCAAG	TGCTGCTACATCTTCCCCGG
21760	7961.2i	1	71.876	0.71	0.491892	2	ACGTTGGATGTAACAGGAGTCTGTGGGTAG	ACGTTGGATGTTCCATTACGGACCCTCATC	CCTCATCACAGAACTCCCAT
21771	17366.1i	1	76.087	0.81	0.44515	2	ACGTTGGATGGTTGAAAGCTTCCACCACAG	ACGTTGGATGGCAGGCAATAATCAATGCCG	GTGTCGCGGGTCCAGGT
21879	21343.1i	1	76.087	3.47	0.0627843	1	ACGTTGGATGTTATTCAAGGTCTCGGTTGC	ACGTTGGATGCAAAACGACACAGGTACTGC	TTGGTCAGTCTCACTGGGTA
21721	MC4Ri	1	82.5	0.21	0.81062	2	ACGTTGGATGTTTCCTCAGTTCTTGGCTCC	ACGTTGGATGCTGTGTGTGCTTCATGTCTC	GATCATGTGTAATTCCATCATC
10237	SW780	1	84.53	2.88	0.00356669	8	TCTACCAGCTAAATTGCTCACTG	TAGGACCTGGAATATACTCCCTG
10332	SW745	1	97.242	1.17	0.31068	9	CTGAGTCTTCTGGGAACTTTTC	ACAGGGCTGGTAGTGTCCC
21634	16871_2	1	106.326	1.91	0.14862	2	ACGTTGGATGAATGCCAGGTACAGTTCTTG	ACGTTGGATGATGTGAAGCTGGCTTCTCAG	TAAATGTTCAGGGTTAGTATTATA
21630	10723_179	1	124.996	0.32	0.726223	2	ACGTTGGATGTCCTTGGCATCTGATAAGGG	ACGTTGGATGGAACTCCGAGTTGAGCTTTC	CTCCGAGTTGAGCTTTCTAAATA
10634	S0112	1	125.977	1.71	0.0823589	9	AATCCTGAGTATCCTTAATCAGGC	TTGACATGATGCAGAGAAGGAGTC
21627	26047_2	2	22.046	0.77	0.463287	2	ACGTTGGATGGACCGTGTTCGCAGATTTTG	ACGTTGGATGTGGCGCAGCAAGTTCAAGAG	ATGTAAACTGGGAGTTTATGA
10743	SW1650	2	27.577	0.93	0.482157	7	CAATTTCTGCTGAACAGCATAG	GGGTATAAAATTCTTGGGAAGG
21853	31565.05i	2	46.019	1.1	0.333274	2	ACGTTGGATGGCTTATGCTCACCAACTTCG	ACGTTGGATGAGAAGGCACAGTCGGACCAG	CCCCTACATGGATGTTCTC
21816	31565.1i	2	46.019	0.64	0.423901	1	ACGTTGGATGTGGTACCTGACTCCCAGCAT	ACGTTGGATGAGCTCCACAATTTGGGCCTG	AATTTTCCAATCAGCCAG
21889	16007.1i	2	50.857	1.61	0.200405	2	ACGTTGGATGGGCAAAATCAATTTCTGGGTC	ACGTTGGATGCATTCATTATACAGAGCAGCC	TCAAATGCATTTCATGAAATC
21710	11587.2i	2	56.081	0.86	0.423475	2	ACGTTGGATGGCTGGAAAGGTTAAGAAGGG	ACGTTGGATGGGCGATGACACCCAAAACTG	ATTTGGTTAGTCAGGATAAAAT
21713	44785.574i	2	60.01	4.33	0.0377003	1	ACGTTGGATGTGCTGACATGTTCACTCTCC	ACGTTGGATGGATCAGAACGGTACCTTCAC	CGTGTGAACACTGCTG
21716	44785.814i	2	60.01	1.56	0.210647	2	ACGTTGGATGATTGGGCATCTTCCTGCCTC	ACGTTGGATGGCCATCTCCTTTCAATCACG	CACAAACTAGTGCAAGCC
21790	45777.840i	2	60.02	1.44	0.237419	2	ACGTTGGATGCCTCAGAAGATCTGATCTGC	ACGTTGGATGTAAATCAGGTAGGCAGGGAG	GGTACTGGTTGTACAGCA
21788	13641.2i	2	62.736	13	0.00032687	1	ACGTTGGATGTCCAGCATACTGCCGAGATC	ACGTTGGATGTCTGAAACACATGTCTGGCC	TCAGCCCTTCCAGGGGCTGAT
21777	27516.1i	2	62.736	1.41	0.244628	2	ACGTTGGATGTGATGGCTCTTGCCACATGG	ACGTTGGATGAAGAAGCACAAGAGAGGAGG	GGATGGGATGCCAGCTGGA
21770	13943.1i	2	63.258	5.84	0.015844	1	ACGTTGGATGCCTTAGGTAACTCACTCACG	ACGTTGGATGGCCATGAATGTGTGGTGTTG	TCACAACCCTAATTTTCTAG
21886	44791.142i	2	63.258	0.73	0.482166	2	ACGTTGGATGACCTCAGGAGCTCAAAAGTC	ACGTTGGATGAAGGCAGGGAAGGGAATATG	AAGGGAATATGAGATGTCAG
21725	12801.1i	2	64.303	3.77	0.0233804	2	ACGTTGGATGCGGGAAGCCTATTTTCCATC	ACGTTGGATGGTCATGGCATTATGCTGTTC	ATGCTGTTCACCTTAAATTTACAC
21717	15971.1i	2	64.303	0.6	0.549009	2	ACGTTGGATGATGTGTGCACGGAGAAATGG	ACGTTGGATGCATGTGAAGGCTTGCATGAC	GCACATGCACAGGTGTGCC
21863	21726.2i	2	64.303	0.2	0.818763	2	ACGTTGGATGTGCACCTCAGGGCTTGGAGA	ACGTTGGATGGTGTGGCTTCTGACCCAAAG	GCTGGCCCTGCACACA
21620	21726_2	2	64.303	0.73	0.482166	2	ACGTTGGATGTCAGGGCTTGGAGAGGCTT	ACGTTGGATGGTGTGGCTTCTGACCCAAAG	GGGCTGGCCCTGCACACA
10335	SW776	2	64.303	1.1	0.359815	9	TAATCCGTTGCACCCCAG	CCATATGCCACAGTTTCGG
21813	7241.1i	2	67.751	5.72	0.00338795	2	ACGTTGGATGATGCCTGAACTTTAGGGTTG	ACGTTGGATGAGGATTTTAGTGGGTGTTAC	TTTAGTGGGTGTTACTAATTTAA
21846	41642_1i	2	75.867	2.26	0.104883	2	ACGTTGGATGTATATGTGTAGAGTAGATGG	ACGTTGGATGAAGTAACATATAAACAGGGC	AACATATAAACAGGGCTAAAAT
21789	41642_22i	2	75.867	2.47	0.0851008	2	ACGTTGGATGACTAAGCCTGCCAGAAAGTC	ACGTTGGATGCTTCAGCTGCTTAGCATGTC	GCTTAGCATGTCCTAGTA
21776	41646.66aai	2	75.867	4.22	0.0149613	2	ACGTTGGATGTTGATTTCTCTGATGTTGGC	ACGTTGGATGGAGCAAGCGTGCTCATAAAG	AGAAAAAGCAGTTTCCAGATCTA
21892	41658_290i	2	75.867	2.79	0.0618994	2	ACGTTGGATGGCACAGTAATAGAGGAAGCC	ACGTTGGATGGCTCTGACTCCCAAATAAGG	TTTAAAAATTTCTCATCACACA
21878	M20160.638aai	2	75.867	3.81	0.0224704	2	ACGTTGGATGGTCCTTTGTTGTGTTCTCTG	ACGTTGGATGCCAAGATCCCATTGATGCCC	GTTTCTGTAGTTGATGGACA
21700	23795.1i	2	76.919	3.22	0.0403697	2	ACGTTGGATGAGACTCAGAGAACCCTGATC	ACGTTGGATGCTCTATTACTGTGCTTGTCC	ACTGAGGGAGCATGAC
10949	SW2192	2	113.517	0.82	0.512441	4	TGGAAATAATCTCTGAGGAGGG	CTATATGCCATGGTTGCAGC
21593	16961_1	2	130.647	11.07	1.75715e-05	2	ACGTTGGATGCCCCGTCAACACAGACATTC	ACGTTGGATGAGGCTACGGGTCATGGAATC	ATGGAATCCTGACTCCTG
10240	SW833	3	18.215	0.99	0.436905	7	CTGACTGTTTTGCTGCAGTG	TCCACTGAGGTCTCTCACTCTC
21624	7637_1	3	31.555	0.88	0.415104	2	ACGTTGGATGCTAGACATGCACAGTGGCAG	ACGTTGGATGTCAGAAGCTTGAGTCTCCTG	CCTCACCCGTGCATGGGTCC
21599	16963_2	3	32.97	1.19	0.304652	2	ACGTTGGATGAAGAGAGCCAAGGAACACAG	ACGTTGGATGTGTATTGCTCTCTGAGCCAC	tccCTGGCCCCTTCTTCAACT
21603	27514_1	3	32.97	0.7	0.496828	2	ACGTTGGATGTTCAAGGACTTTCCAGTCCC	ACGTTGGATGTAAGATGACCCAGGAGACAG	catGAGACAGATGACAGACCAC
10112	SW142	3	82.2	3.22	0.000737172	9	AGTTTGCAGCATTCGATTCC	ATATTCTGGCTTGAGTGCAGG
21607	17191_1	3	88.906	0.2	0.818763	2	ACGTTGGATGCAAGCCTCGGGTTTAAGGGT	ACGTTGGATGGAGAGATGTACCCGATTAGC	cTTAGCGTAAGATTAGTCTAAGAT
11010	SW2509	4	15.607	1.6	0.120494	8	TGCTGAGATTGAGAAATTCTGC	TCGTCGAGGTACAGCCCTAG
21859	31579_1	4	32.546	5.88	0.00289233	2	ACGTTGGATGCCATGCCTTTGAAGTTTGGG	ACGTTGGATGCCACGCAGGCCTTTTTATAC	ACACATGCTGCTTTAATACC
21755	FABP4_6252	4	56.13	0.01	0.99005	2	ACGTTGGATGGCCTGAGTGAAACCATAGTC	ACGTTGGATGTTCTACTGCTAGGTCCTCTC	GGTCCTCTCATAATGATATATTC
21874	14971_1	4	59.257	0.76	0.467936	2	ACGTTGGATGCATACCCAATGAATGTCTGC	ACGTTGGATGTGGCCTCCATCATGGTTATA	TGAGTATTTTTGAGTCTAATGAT
21823	27736_2	4	79.627	1.31	0.270283	2	ACGTTGGATGGAACTCTGATAGTCTCTTCC	ACGTTGGATGTATCAATCTTTTCCTCAGGC	CCTCAGGCACAGCCC
21826	13659_1	4	84.37	0.77	0.380428	1	ACGTTGGATGAAGTGTTGTCTTCCATCCCC	ACGTTGGATGGGGTATTCTATCCTTTGGTC	gCTATCCTTTGGTCTCAGAATG
21855	13480_1	4	86.749	0.47	0.62514	2	ACGTTGGATGCCTTCCTGTCTGTCTCTTT	ACGTTGGATGGTGATTCTCCATTGCCTCTC	ggtgGTTAGCATTGGTAGTTCTC
21781	2654_1	4	86.749	0.09	0.913939	2	ACGTTGGATGAGGGTCGCTTAAGGAATCTG	ACGTTGGATGACTTTCTAAGGGTCCCAGTC	aTCAGGAAATCCTTATACAGGG
21849	2654_2	4	86.749	1.01	0.36459	2	ACGTTGGATGCCCAACTCTGCTTTGAGAAG	ACGTTGGATGTAAGGGTAAGAGGATGCAAG	AATCAAAAGCTTATCTGGG
21772	26608_1	5	7.933	0.23	0.794576	2	ACGTTGGATGAGACTGGATGTCTCTCCAGG	ACGTTGGATGAAATAAACCACCCCCTGCAC	gggGCTGCAGGCACAGAC
21895	14475_2	5	13.426	1	0.368247	2	ACGTTGGATGAACAGATCAACTTGGCTGAC	ACGTTGGATGTCTCCTCTCAGAGAGGGAAC	ggGATCTCAAACTTTCTGGG
21828	6539_1	5	16.72	1.6	0.202413	2	ACGTTGGATGTCGGATGGCCTCGTCTCTC	ACGTTGGATGAGTTTCTGATTGGTGGGACG	TGAGGTGTCCAAGACT
21786	23909_1	5	25.171	0.13	0.87811	2	ACGTTGGATGGAACCACAGGATCTGGCATC	ACGTTGGATGGGTGTTCTCCCTGAACCTG	CCCCCACCTCCCATT
21834	11929.1i	5	51.164	0.64	0.527508	2	ACGTTGGATGGAATTGTCCCAGCTGAGAAG	ACGTTGGATGAGACATGCAGGCCGAATTCC	TGAGTGTTTTCTGCTTGC
21591	13741_1	5	51.164	0.56	0.571388	2	ACGTTGGATGACCCTCTGGGTTTTCAAATC	ACGTTGGATGAGTCTAGAGGCAGTGGTAAG	GGGCCCTTCCAGCTGTG
21703	44017.835i	5	58.302	1.82	0.162562	2	ACGTTGGATGCAGGATGCCTTGCTGATTGT	ACGTTGGATGGGTACCGCGAGTAGTTTCTG	GCTCCATAGCCGACCCCTA
21590	44017_483	5	58.302	0.98	0.375671	2	ACGTTGGATGAGAAGTTTCCGAGCAGCCAG	ACGTTGGATGTTGAAAAATCCCCAACCCTG	GGGCACCCCCACTTCCC
21856	7657.1i	5	58.302	1.49	0.225873	2	ACGTTGGATGCGCTCATTCTCTTCTTGTCC	ACGTTGGATGGTGAGGGAAGAACAGTGTGG	TGTGGACTGGGATTGTTCA
21701	44360.178i	5	60.344	2.55	0.11061	1	ACGTTGGATGTGACAGTTCCCATCCACATC	ACGTTGGATGAACCCCATAGGAAATGCCAG	TCCACTTCCCCAGGCAG
21578	44360_103	5	60.344	0.57	0.565709	2	ACGTTGGATGGGAACTGTCAACAGACACTC	ACGTTGGATGGAATTTACCCAGGCTTTAGG	TTTAGGATGGGGGAAA
21767	16667.1i	5	60.354	0.27	0.763435	2	ACGTTGGATGGGCTCCAGGTTTAGTTCAAC	ACGTTGGATGGGGACAGTGGTTGATGATAG	GATGATAGGGGAGCAC
21718	11993.1i	5	61.289	0.16	0.852166	2	ACGTTGGATGGAAAGAACATGTGTGCCTGC	ACGTTGGATGTTACTCATCCCTGAATCCCG	CTAGGATCCTGGGATTAGG
21707	17189.1i	5	61.289	0.46	0.631417	2	ACGTTGGATGGGAAAGCCCTTGAAATAACC	ACGTTGGATGATCCAAAGAGACAAGAGAGG	ACAAGAGAGGTAAAGGAAAA
21806	23885_1	5	77.462	1.95	0.162897	1	ACGTTGGATGGCTACCAGATGAATTCTGAG	ACGTTGGATGGTGTGAAGCTGGAACTCATC	AGTTGCTCTGGGTCACTC
21836	7617_1	5	82.054	1.57	0.2105	1	ACGTTGGATGTTCATCTCGACCTTTGCCTC	ACGTTGGATGGATAGGACATCCTAGTGCAG	GGAGGGAATCACATAGG
21597	2928_3	5	90.642	6.49	0.010997	1	ACGTTGGATGATTCTCAAGGCCTCACCCTC	ACGTTGGATGTCTAGTCAGGATGTCTCAGC	GTCTCAGCCTAGAAAACCCT
21702	39683.602i	5	94.531	0.73	0.393088	1	ACGTTGGATGTTTTCTGTCCCACAGCCTTG	ACGTTGGATGTATTCTGAGGCTCAGGAGGG	CAAAGGCGACAGTCTGA
21596	39683_2	5	94.531	3.95	0.0195559	2	ACGTTGGATGTGTCACCCTTTTCTGGGTGG	ACGTTGGATGAGGGAGAAGCAGGGAGGTAG	ttGGACAGGCCTGCAGAAC
21625	39683_3	5	94.531	2.37	0.0940056	2	ACGTTGGATGAGGGAGAAGCAGGGAGGTAG	ACGTTGGATGTGTCACCCTTTTCTGGGTGG	GCAGGCCTGTCCCCGCAGCA
21802	39685.870i	5	100.345	0.46	0.497781	1	ACGTTGGATGATACCAGCAGCTCCCCTCTC	ACGTTGGATGCTGCCCACCACAGACTCCT	CACAGACTCCTTCCCCC
21611	15289_2	6	42.305	0.75	0.472632	2	ACGTTGGATGATAGTCGTGTGCTCAACGCC	ACGTTGGATGATCCCTACAGGTGGGAAATC	gggCTGCCTTGGTAAGCCTCTCTTTG
21609	4899_2	6	47.95	0.45	0.637757	2	ACGTTGGATGTAGCTTACTCCTCTGGGTGG	ACGTTGGATGAGGAGGATAAAGCAAAAGGC	gtAGGATAAAGCAAAAGGCCCCCTC
21899	6911_1	6	56.057	0.81	0.44515	2	ACGTTGGATGGATAATACAGCTGATCGTGG	ACGTTGGATGGCAAAAATGGACTCAGCCAC	TGTGGGTGGACTGGG
21898	16469_1	6	62.348	0.29	0.748326	2	ACGTTGGATGTCTGAACCCTGGAAACAGAC	ACGTTGGATGTTGGCACCCTCTTGACATAC	TGACATACTTAGTTTTAACTCTT
21880	12827_1	6	71.177	2.65	0.0711473	2	ACGTTGGATGTTGCTGTGTGTGAGTCTGTG	ACGTTGGATGTAAAGGTGTTTGTAGCAGCG	cctcACTTACGACAGATTCCACT
21714	GYS1i	6	79	0.1	0.904846	2	ACGTTGGATGAGACCGGGCTTTTAGTACTG	ACGTTGGATGATACCTAGGCCGGGTATAAC	GTATAACTCCCTTCCCT
21618	16951_1	6	86.588	5.91	0.00280783	2	ACGTTGGATGGTCATCAGGCAAGCAGTGTG	ACGTTGGATGTTGGAGGGTGGGAAGTGGG	AAGTGGGGCGCAAAGAA
21594	14753_2	6	91.091	0.11	0.895845	2	ACGTTGGATGTAGCTCTTCTCTGAGGCAGG	ACGTTGGATGAAAGCTCTGTCTCTCCACTG	TGGGATATCAAAATCGGC
21608	14585_1	6	106.041	0.82	0.440728	2	ACGTTGGATGACCCAGCTTTACCCTGATCC	ACGTTGGATGCTGAAAGAATCAATGAAAGGC	tCTATAAAAACAATCTCTACTACGG
21579	14585_2	6	106.041	0.38	0.68396	2	ACGTTGGATGCTGAAAGAATCAATGAAAGGC	ACGTTGGATGACCCAGCTTTACCCTGATCC	TGTTTTTATAGCTTTGCATG
11450	39190	6	109.998	2.75	0.0416723	3	TCACAAGGCATCGGTGAAC	GAACACTGATTTGAGAGGAGGG
21827	31587_1	6	129.853	0.36	0.697767	2	ACGTTGGATGAGCACACGTTCCTTTCTTCC	ACGTTGGATGACTGATTGGAGAGAAGGCAC	ACCAGAAACCGCATT
21605	26106_1	6	160.312	1.58	0.206489	2	ACGTTGGATGAGTCTTCCACCCTGTGAAAC	ACGTTGGATGGTCACTGTCACTCAAGTCTC	cccTCACTCAAGTCTCAGCCCCAG
21812	31593_1	7	27.29	0.68	0.506851	2	ACGTTGGATGTGCTTTTTCTTCCAGGACTC	ACGTTGGATGCCTAAATCTGTTTGGGGATG	CTGGAGTATAATTATGCCTTG
21873	9729_1	7	40.364	0.03	0.970446	2	ACGTTGGATGGTTGATGTGGATTCTATGTG	ACGTTGGATGAGACTCTTACCTTGCTGAAC	cGAACACAACTCTCGCT
21640	13438_1	7	50.051	3.35	0.0354785	2	ACGTTGGATGACTGTGCACTGAGATTGTCG	ACGTTGGATGCTCCTTCACAAATGCTTCAG	tccTTATAGACCTTGACCAAAAAAGCA
21598	2535_1	7	58.571	1.87	0.154662	2	ACGTTGGATGAGGCAGACTGCCAGGGAAC	ACGTTGGATGTCTGGATGCAATTGACCGAC	GAAGACACGCTTTACGTTGT
21621	14325_1	7	69.971	6.32	0.00187267	2	ACGTTGGATGAGGACTCTCATGGGTGGTG	ACGTTGGATGACTAACCAGGAGTCAGACAC	GGAGTCAGACACCTACAT
21642	21351_2	7	69.971	2.95	0.0527954	2	ACGTTGGATGATGTGTTCCCCTTCTCACAG	ACGTTGGATGGTAAGGAAGGTTGCAAGGAC	ACAGGGGAAAGGAGGC
21643	16307_1	7	71.927	0.09	0.913939	2	ACGTTGGATGCTGTTCATACTTGTGCACCC	ACGTTGGATGCCAGGGCACCAAATAATCAC	ATAATCACAGCAGATGC
21839	DLK1i	7	71.93	1.43	0.232048	1	ACGTTGGATGTCATGGACAAGACCTGCAGC	ACGTTGGATGACAGACACTCGAACCTCACC	GCAGGCAGGTGCCCCC
21769	ESRB949i	7	100	0.08	0.923122	2	ACGTTGGATGTCTGTTTTTATGGAACTGGG	ACGTTGGATGCACTTGGTCGTACAGGCTGA	TTGGTCGTACAGGCTGAGCTCCA
21577	15241_1	7	148.202	0.68	0.506851	2	ACGTTGGATGTAGACGACACCCTGGCCAAG	ACGTTGGATGCAAGAGGACTAACACCTCCC	TGTGCCGCCGGGGACC
21628	MAN-12P1	8	6.652	2.79	0.0618994	2	ACGTTGGATGGAACAGTACGTATGAGCCAG	ACGTTGGATGGTAATTGTCTGAAGTGACGG	ctcaCCATACACGCTGCGGTAC
21763	MANEX10	8	6.652	1.02	0.36097	2	ACGTTGGATGTTCTCTGTGTGCAGGCCCA	ACGTTGGATGTACAGTCAAGGTGATGACGG	CAGGGGGTTGTAGACCA
15190	SB623	8	6.652	1.57	0.1295	8	TCGCTGGAATATTTATTTATTAGGA	ACCACTGGAGTACCACGAAG
21637	16873_1	8	12.436	0.35	0.704774	2	ACGTTGGATGAAATCAGCAAGAACCCCACC	ACGTTGGATGAGGAAGAGATCGGCAGAATG	cctcAAAGCTTGACCTTATCCTTTAG
21592	16873_2	8	12.436	5.73	0.00335462	2	ACGTTGGATGGAGTTGTTTTAATTCATTAC	ACGTTGGATGAAATCGAACCCATTCTGCCG	cCCGATCTCTTCCTTTCA
21600	21195_1	8	26.139	3.06	0.0805484	1	ACGTTGGATGATCCCAGCAAATCTCTGACC	ACGTTGGATGCTGTGTCCACGTTGAATTGC	gGATGCTGTTTATGTGTCCCC
21646	PGC1X8_2	8	32.736	1.76	0.172577	2	ACGTTGGATGTGGTCTTGGAGCTGTTTTCG	ACGTTGGATGGCAGATGTGTTCTTCCACAG	CTTCCACAGACTCAGACCAG
21870	15221_2	8	78.149	1.27	0.281284	2	ACGTTGGATGGAGAAGTTCATGAACTGGGC	ACGTTGGATGGGAGAAGATATGCTAAAGTC	GAGAAGATATGCTAAAGTCTTAATAG
21775	23807_1	8	78.149	1.25	0.286952	2	ACGTTGGATGTCTGAACTACACTCCCAAGC	ACGTTGGATGTCATTCCGGGAAGCTCATTG	cCCCACTGCACCAGCATGAG
21795	KIAA1717_1	8	78.15	2.27	0.103844	2	ACGTTGGATGTTACTGCCTAGTCACACACG	ACGTTGGATGACTGGCAAAACCGTGAAGTC	acgGGCAAAACCGTGAAGTCCCACCCC
21882	14445_2	8	97.275	1.27	0.281284	2	ACGTTGGATGTGCATGGATTCATCTGGAGG	ACGTTGGATGCCAGTCGGATATTCAGTGAG	ggacATACGGATGTGTTACTCTTAA
21864	8975_1	8	105.101	3.01	0.0497385	2	ACGTTGGATGACCCTGCAGGTAAAATTCCC	ACGTTGGATGGGAAATGCAAATGGAACACC	GTTTCTTAGGGATTTGAAGG
21623	14757_1	8	123.391	0.93	0.394895	2	ACGTTGGATGAAGCCACAGTCCATACAGAG	ACGTTGGATGACCAGCTCTATGTGAGTCAG	GTGTAGGGGTCACTGCAGA
21644	14757_2	8	123.391	0.09	0.913939	2	ACGTTGGATGTTGTCAGCAGGCAGCTCAAG	ACGTTGGATGCTAAACAACACACGTTCCAG	TTCACAGACTGCTTCCCA
21595	6711_1	9	7.762	0.89	0.410981	2	ACGTTGGATGTTTCCTAGACAAAGACGCGG	ACGTTGGATGTGACTCGTCACACCCTTTTC	TTTCTAAGTCATCCTGACC
21885	31609_1	9	36.118	0.08	0.923122	2	ACGTTGGATGGTGGATGAACGGGAGTCTTG	ACGTTGGATGTCCCATGAAGTTGCCAAAGC	GCACTGGCAGGTCCTGTT
21829	6519_1	9	52.897	2.4	0.0912403	2	ACGTTGGATGACTCCTTTCTTCCCAAGGAC	ACGTTGGATGTGTGGCGGAATGAATTAGAG	TGGCGGAATGAATTAGAGCAATAG
21794	26111_1	9	63.45	0.06	0.806546	1	ACGTTGGATGTGGATGGAACATAGGAGTGG	ACGTTGGATGGTGAGGTGCTGTAGATACTG	GGGCAGCCCTGCTAAG
21861	23333_1	9	67.973	2.8	0.0945771	1	ACGTTGGATGTCATTGGTGGTGAAGCTCTG	ACGTTGGATGCACCTACTAGGGAGGTTTTG	CTCCTTCCTCTCTCTAATTTAC
21765	15709_1	9	70.83	2.64	0.0718586	2	ACGTTGGATGAACTGGTTTGATGACCGGGC	ACGTTGGATGAATCCTGTTCCTCTCACCTG	ctcaTCCAATAATTCGTCCCAA
21804	27500_1	9	81.384	1.6	0.202413	2	ACGTTGGATGAAGAGCAAGGACAAAAGCAG	ACGTTGGATGTGGAAGTACTACCTAAGGTC	cccgCCTCTTTGCTGCAACTGTCTC
21801	15703_2	9	91.905	0.8	0.449616	2	ACGTTGGATGCATGTAACCATACCCAGAGG	ACGTTGGATGTCCTTTGTCCCAGCGAAAGC	GCGCTGCAGGCGTTCC
21645	16045_1	9	137.161	0.43	0.650629	2	ACGTTGGATGCTTCCTGCAATCGGCTGTG	ACGTTGGATGACTCGGTTTCCTGACACCAC	GTTGAGTGCGAAAGCAGC
21601	16729_1	10	0	0.34	0.559961	1	ACGTTGGATGAAAGGCTTTGCTGCCGAATG	ACGTTGGATGTCTTACCCGATCGATCAGGC	agGGCGATCGTTTGTGCGGTA
21636	12891_1	10	62.601	2.23	0.108063	2	ACGTTGGATGTTGCAGTCAGCACTTTGCTC	ACGTTGGATGTTGCCCAGATAGCACCTTCC	ccctCCCAGCCCTCGAGGTCCCCAAA
21635	17429_1	10	67.564	3.32	0.0365518	2	ACGTTGGATGTGTGGCAGTTTCCAATCCTC	ACGTTGGATGAAGAGTATGATGCACCCACC	caCACCAGCAAGGAATAAAACTTCT
21610	17429_2	10	67.564	0.8	0.449616	2	ACGTTGGATGCTGGATGCATCATGCAGTTC	ACGTTGGATGAATCAGTCATAGGCCATCAC	ccCAGTCATAGGCCATCACTACCCAC
21633	13739_1	10	101.526	0.31	0.733517	2	ACGTTGGATGTATTGTCAGTCTGACCAATC	ACGTTGGATGTTATGGCTTATCACCTCTCC	tctcATCACCTCTCCAAAGTTAGT
21841	23341_1	10	107.21	1.91	0.14862	2	ACGTTGGATGCAACCATGTAAGCCTGAGAC	ACGTTGGATGGGGACAATTTGCTTTCCTC	gaccATTTGCTTTCCTCTTTGAATCCT
21817	16863_1	10	117.923	0.9	0.343011	1	ACGTTGGATGTCGCTCACTGTTAGTTCTCG	ACGTTGGATGGCCATTACCTAAACCTTCTG	ccAACCTTCTGTTCTAACCA
21614	9501_1	10	135.668	1.57	0.2105	1	ACGTTGGATGTCTTGGCCTGGGAACTTTTG	ACGTTGGATGCCATCCCACGCATGCCTTT	ccgTTTGTTTTTGCTTTTCTGCCTTGC
21631	21375_2	11	0	1.39	0.238686	1	ACGTTGGATGGCCACGTATACAGTCTTTCC	ACGTTGGATGGACCAAATCTGAGCCACAGC	gtcaCGTGGCCAGTTAATGTTAC
21626	14367_1	12	0	4.02	0.0182439	2	ACGTTGGATGTTCCCTGGAAAATGGGTCTC	ACGTTGGATGGCTAAAGAGAGCCTGTCCTG	taagGACTGCACTTATCCAGG
10965	S0143	12	6.178	2.67	0.00966982	7	ACTCACAGCTTGTCCTGGGTGT	CAGTCAGCAGGCTGACAAAAAC
21619	3819_2	12	25.814	11.24	0.000830537	1	ACGTTGGATGGCTTGCTGCAAGCAGTTCA	ACGTTGGATGACTCATACACAGACACACAC	aCACACCTCTCCGATGAA
21838	17001_1	12	69.117	0.08	0.923122	2	ACGTTGGATGGGTAAGTATGGTCTGTTCTG	ACGTTGGATGAGATGAGTGTGGTTGCTGAG	ctgAAACTGCCTTTGTGGCAT
21753	13633_1	12	86.92	0.4	0.670427	2	ACGTTGGATGCACAGGAGCAGTTTCAAAGC	ACGTTGGATGGTGAGGAGGAACTAATAGCC	gcccAATACCTGACAGGTCTAAAC
21762	28651_1	12	86.92	1.01	0.36459	2	ACGTTGGATGACGCACGTGCAGCCATAGA	ACGTTGGATGAGCAGACCCAGACAGCCTTT	cattCCTCACCCCCAGGGC
21629	12775_1	12	93.952	1.47	0.230422	2	ACGTTGGATGTCCTCATGTCCCTGTGCTTG	ACGTTGGATGAGAAGGCCATTATGACTCGG	agtgGGGTGAGTCAGGAGACAC
21602	26113_1	13	59.077	0.82	0.440728	2	ACGTTGGATGACATGTCTGTATGGGTATGG	ACGTTGGATGGGTGCATGTGTACATGTAAC	ccCACATACGTATGCACTCATA
21649	23811_1	13	77.075	0.95	0.38709	2	ACGTTGGATGCTTAAGGCAAGAGTTGTCAG	ACGTTGGATGCAATAAACCACACTGAAAG	AGATTTTAATACTCACAATCTTAG
15490	SN287	13	102.573	4.44	0.0120294	2	GCAGTGCGTGCTAGAAAAGG	GGAGGAAGGGAGGAAACTTG
11484	KS604	13	114.336	1.57	0.15257	6	ATGGCAGGACTCAGACATCC	GCAGCTGTAGCCCTGATTG
11071	SW2097	13	122.165	0.62	0.648327	4	TGACTTTGCTTAGCCTCTGTTC	TTCCCTATGCTGCAGATGTG
21604	17379_2	14	51.104	0.07	0.932398	2	ACGTTGGATGAGCACCTGCTTAGGCACTG	ACGTTGGATGAAAGGGTATGACAGCCCTTG	gATGACTTTTACCAGTACCTGTG
11020	SW2612	14	54.284	1.29	0.251802	7	AGCATTTTGCCGGGATTAG	GGCCTCTCTTCCTGTCCTG
21639	13687_2	14	77.967	3.22	0.0403697	2	ACGTTGGATGAGGCCTGACAGGTGAGGAAA	ACGTTGGATGTTTTGCCTGAAGACTGGTGG	ctgtCATTGGGCCGGCACTCACCTCCC
10267	SW1081	14	85.104	2.02	0.0342609	9	AAACTGTAGAACCAGCTGGAGC	GACCCTGTAGCATTAGGACTGG
10987	SW2515	14	121.253	1.35	0.206685	9	CCATCTCATCCAGAAACATCC	AGGATGCTGAGGTGTTAGGC
21888	31635_1	15	11.007	1.35	0.259712	2	ACGTTGGATGATTTGGAGAGGGCCACATTC	ACGTTGGATGGAAGGACCTGAGACTAAGAG	ccccgAAGAGAAAAGTTGCAGACTCT
10717	SW1683	15	76.04	1.61	0.128694	7	GTGCAAGAGAGTGCCATTTATG	CAATAATCTGGTCTTTCCTGCC
21638	41061_649	15	82	0.08	0.923122	2	ACGTTGGATGACCACCAGCTCAGAAAGAAG	ACGTTGGATGCCTTCCTCTACATCCTCCTG	gagGCCTTGTCCATCTAGAGGCCTTG
21632	13422_2	15	82.635	2.8	0.0612869	2	ACGTTGGATGTCAGCTGTAGATGCCTCTAG	ACGTTGGATGCAGGGTGGTTTGAGCAGTTG	gggtGTTTGAGCAGTTGATGAGA
21720	PRKAG3.1p1i	15	82.635	2.23	0.108063	2	ACGTTGGATGccaccagctcagaaagaagc	ACGTTGGATGggctgcatgatgttatgtgc	AAGCCATGGGGACCAGGGGA
21759	PRKAG3.1p2i	15	82.635	0.24	0.786673	2	ACGTTGGATGccaccagctcagaaagaagc	ACGTTGGATGggctgcatgatgttatgtgc	TCCGGGCCCGAGGGAA
21865	PRKAG3.2p1i	15	82.635	1.26	0.261921	1	ACGTTGGATGgcagacagcaggctcatgta	ACGTTGGATGagctctgcttcttgctgtcc	TTCTTTGCCCTGGTGGCCAACGGC
21648	16297_2	15	96.884	0.81	0.44515	2	ACGTTGGATGTCTGCCACAAACAACGGAAC	ACGTTGGATGAAGTTCTCAGTCTGATGTCC	ATCAAAAGGGAATAAAATTCA
10792	SW2411	16	16.681	1.3	0.239538	8	CCTGGACTCATTCTTGCTTTG	TTCCTATTCTGTCCTGCCTTG
21712	PRLR1217i	16	23	0.61	0.543553	2	ACGTTGGATGTGAAACAAACCTTCCCCGTC	ACGTTGGATGGTCGAAGACTTGGATCCATC	TTGGATCCATCCGCGTGAAAATAG
21791	PRLR1439i	16	23	1.82	0.162562	2	ACGTTGGATGGTCAGTCTTGGAGTGGAAGC	ACGTTGGATGTCCAAAAACCACCGAGACTG	GGGAAGGAAGGGCAACCGAGCAGA
21831	PRLR1528i	16	23	2.39	0.0921529	2	ACGTTGGATGTCCAAGACTGACCAAGGCAC	ACGTTGGATGTGACCTTGTGTATCTCCACG	CCTTGTGTATCTCCACGTACTCCA
21724	PRLR1789i	16	23	2.51	0.0817801	2	ACGTTGGATGAGAATCCAGCTGCGAAAGAC	ACGTTGGATGATCGAGGTAATCCAGCCCAC	GTGGCCCGGGGCCGTGGTGAAGC
21617	13631_1	16	33.067	2	0.135876	2	ACGTTGGATGGAGCATTTTAATGCTGGGTG	ACGTTGGATGCTTTTCCGTACCCTCTGTAG	TGTTGACTGCTCCTTCA
10550	SW1305	16	40.034	1.88	0.0695489	7	TATGTGGGAAGAGAATCTGAAGG	CCCCTAGGTAACTGTTCTGTCTG
21641	16699_3	16	55.505	0.61	0.434973	1	ACGTTGGATGGGTGTTGGTCACCTGTAAGC	ACGTTGGATGTCACAACAGGAACTCCACAC	TCCCAGTGTCTCAGGC
21814	7633_1	16	70.346	3.24	0.0395754	2	ACGTTGGATGGCAAGTGAAACATGGATTCTC	ACGTTGGATGGTTGCATGTTCTCTCTAGCC	AGCCGCTATTGGCTGTTTG
21756	16985_1	16	73.64	0.71	0.491892	2	ACGTTGGATGTTTCGGAATGGACTCTGAGC	ACGTTGGATGAGTGCAGGAGGCCTCCAC	GGCCTCCACTCCGGG
10901	SW1897	16	83.913	0.53	0.58877	2	GTGCCGTGGCAGGAACTC	ACTGCCATTTGTTTTCAAAGTG
11403	SWN335	17	0	0.98	0.449969	8	GAGTATGGGGAAAGCCACG	GCACCATTGTGTACGAATGTG
21773	9494.161i	17	17.903	3.87	0.0494326	1	ACGTTGGATGTGGTGTATGCAGAACTGACG	ACGTTGGATGTGTTGACACTTGTGGCGATC	CGAGGATCTATTCCTGTAC
21699	15247.1i	17	30.208	0.55	0.577124	2	ACGTTGGATGCCAACACAGATGCTTCTAAG	ACGTTGGATGGTGGGTTGAAAGTTACACAG	GAACCCTTGTCTGAGG
21708	42813.84i	17	37	1.23	0.292734	2	ACGTTGGATGGGGCGTACAATGCACTTTGG	ACGTTGGATGCTTCCTACTGAATTGTGAGC	TTACTTGTTTAAAAACCACATC
21858	46662.840i	17	37.3	0.58	0.560087	2	ACGTTGGATGAAATGATGCGGTCTTTGGCG	ACGTTGGATGGTAAACCAGCCTGTATGCTC	AGCCTTTCTGCTTACC
21785	14795.1i	17	37.73	1.53	0.217042	2	ACGTTGGATGCAAGTATCTGTTCATTTGAG	ACGTTGGATGGAACCTGTAAAGTCTGAACC	CTATTACTTTAAAGGACTTCCTC
21576	17187_1	17	37.73	2.82	0.0600801	2	ACGTTGGATGTCGAGCACATCAGTACTTTG	ACGTTGGATGAAAATGATGCGGTCTTTGGC	TGGCGTTTTCTGGAA
21825	46540.351i	17	40.01	1.44	0.237419	2	ACGTTGGATGAGGTTGGTTGGCAGGAAATC	ACGTTGGATGTGCCCCAAATACAGTGTTCC	ATGTGTGACTCCAAGTTCTTTAT
21704	46540.366i	17	40.01	2.37	0.0940056	2	ACGTTGGATGCAAATACAGTGTTCCCACCC	ACGTTGGATGAAGCTGTCCCAGGTTGGTTG	TTGGTTGGCAGGAAATCCCC
21650	12303_1	17	51.074	1.42	0.242201	2	ACGTTGGATGGGGCTAGGAAAGAAAACCAC	ACGTTGGATGTACAAGGGCAAGAAGAGACG	GACCTGGGCCCTCCC
21852	42823.189i	17	51.074	1.32	0.2676	2	ACGTTGGATGTACACCCTGAATCATGTGGC	ACGTTGGATGTAGCTGTTTCCATCCACAGG	AGGATGTTAATGAAAGTAGGAG
21722	42823.646i	17	51.074	3.85	0.0215959	2	ACGTTGGATGAGAAACGGGCAACAAGTCAG	ACGTTGGATGGGCTGAAGGTAACACCAAAG	GTAACACCAAAGGTTAAATGCT
21709	6533.1i	17	54.728	1.6	0.206198	1	ACGTTGGATGGGTCAGGCATTCAGGAAATC	ACGTTGGATGTCTGTGTGTACCTGAACAAG	CTTTCTTTCAAGGTGTATAAAT
21900	23321.1i	17	59.57	1.23	0.292734	2	ACGTTGGATGTTGGGCTCTGAGTCCAACTG	ACGTTGGATGAGAATGAACAGTCCTGAGGC	AGGCCCAGGTGGATCAGGAG
21615	8109_1	17	91.505	0.3	0.740885	2	ACGTTGGATGACCCTCCTGCCTGAAAATAC	ACGTTGGATGACCCATCTTCCTCTTTCGTC	CACGCTGAGCGCCGT
21606	16655_2	18	4.065	2.25	0.105933	2	ACGTTGGATGGTCCATTTCAGTGCTCTAGG	ACGTTGGATGGAGCGTGAGAAAGTGTGAAG	CGTGAGAAAGTGTGAAGAAGATG
21819	LEP2845i	18	25.319	3.92	0.0201467	2	ACGTTGGATGGACAGCTGAGAACCAGATAG	ACGTTGGATGTGTTGCATGGCTGGAAGAAG	GAGACTTAGGGTTTTCTCT
21897	LEP3469i	18	25.319	1.21	0.298633	2	ACGTTGGATGTCACCGGTTTGGACTTCATC	ACGTTGGATGAGACTGGTGAGGATCTGTTG	TGGTCCATCTTGGACA
10432	SW980	19	35.011	1.68	0.12258	6	CTTCAGTGTAGTCCAAGTGGC	GATGTTTTGCTGATAGGAAGGG
10808	SW2456	19	56.558	0.58	0.715377	5	GAGCAACCTTGAGCTGGAAC	AATGTGATTGATGCTGTGAAGC
10740	SW1608	19	93.112	0.94	0.474448	7	CTAATGTTGACTTGATTAATGGGC	TGAAGCTTCTACTTAAGGAAGAATC
11664	SJ065	19	108.942	0.36	0.697767	2	GGTCCGGTATCTTCCTCTGT	CTTTGCCACCTCCTTCTTTT
1 Number given to the marker in the USMARC database.
2 Name of the marker in the USMARC database, or name of the microsatellite.
3 Microsatellite information can be found in Campbell et al., 2003 [46].
