# Supplementary material for: Genomic regions associated with kyphosis in swine
Source: BMC Genet. 2010 Dec 21;11:112. doi: 10.1186/1471-2156-11-112 (PMC3018398; doi:10.1186/1471-2156-11-112)
Supplement: Additional file 2 — SNPs identified in candidate genes for kyphosis in swine. Primer sequences, location and dbSNP numbers for SNPs identified in candidate genes. Minor allele frequencies are provided for SNPs that were genotyped. [file 1471-2156-11-112-S2.XLSX]

## Sheet: Additional file 2
Additional file 2. SNPs identified in candidate genes for kyphosis in swine.
dbSTS	ss Number	SNP	MAF1	Gene	SSC	Exon	Location2	Genomic or BAC Sequence	Location	SNP Name	Forward Primer Number	Forward Primer Name	Forward Primer Sequence	Reverse Primer Number	Reverse Primer Name	Reverse Primer Sequence
859579	95215199	R	G (0.4502)	CDH7	1	Intronic		1bE156I12	267	65672_206	65672	BE156I12-2C11-CDH7-EX7F	GTGTTTTCCTCACCCTTGTACC	65673	BE156I12-2C11-CDH7-IN7	TCCTACAACAAGAACATGCATCA
859579	95215200	R	G (0.4320)	CDH7	1	Intronic		1bE156I12	105	65672_368	65672	BE156I12-2C11-CDH7-EX7F	GTGTTTTCCTCACCCTTGTACC	65673	BE156I12-2C11-CDH7-IN7	TCCTACAACAAGAACATGCATCA
859580	95215201	R	G (0.0656)	CER1	1	Exon 1	p.R24H	1bE312L9	524	65678_419	65678	BE312L9-2C01-CER1-5'F	AAATCCCAGCAAAGAATGTGTT	65679	BE312L9-2C01-CER1-EX1R	TTCAGCTCTCTCTCAGGCTTCT
859580	95215202	Y	C (0.0526)	CER1	1	Exon 1	p.F32S	1bE312L9	548	65678_443	65678	BE312L9-2C01-CER1-5'F	AAATCCCAGCAAAGAATGTGTT	65679	BE312L9-2C01-CER1-EX1R	TTCAGCTCTCTCTCAGGCTTCT
1238467	230394482	R		CER1	1	Exon 1	c.405A>G	1bE312L9-2c01.p1k	813	80638_538	80638	CER1-163F	AGAGAGCTCACTGTAGGCAACC	80639	CER1-I1R	AAATCTGGGATTGAGGTGAGAC
1238467	230394483	S		CER1	1	Intron 1		1bE312L9-2c01.p1k	1026	80638_752	80638	CER1-163F	AGAGAGCTCACTGTAGGCAACC	80639	CER1-I1R	AAATCTGGGATTGAGGTGAGAC
859571	95215185	M		KCNN2	2	Genomic		2bE2K5	380	65626_380	65626	BE41G2-SP6-KCNN2EX3F	CACACTAAAGCTTTGTCGCCTA	65627	BE41G2-SP6-KCNN2EX3R	CGGTGTGAAGTGTCCTTAGAAA
859571	95215186	R		KCNN2	2	Genomic		2bE2K5	395	65626_395	65626	BE41G2-SP6-KCNN2EX3F	CACACTAAAGCTTTGTCGCCTA	65627	BE41G2-SP6-KCNN2EX3R	CGGTGTGAAGTGTCCTTAGAAA
859568	95215175	Y		COMP	2	Genomic		2bE88F3	486	65587_237	65587	COMP-IN15F	CTCTGAGGTTGCTCCTAACTCC	65588	COMP-IN16R	CTCCAGTGTTCCCTGTCTTGA
859568	95215176	R	G (0.4440)	COMP	2	Genomic		2bE88F3	355	65587_368	65587	COMP-IN15F	CTCTGAGGTTGCTCCTAACTCC	65588	COMP-IN16R	CTCCAGTGTTCCCTGTCTTGA
859568	95215177	R		COMP	2	Genomic		2bE88F3	344	65587_379	65587	COMP-IN15F	CTCTGAGGTTGCTCCTAACTCC	65588	COMP-IN16R	CTCCAGTGTTCCCTGTCTTGA
859569	95215178	R		SLC26A2	2	Genomic		CH242_0010O24.f	364	65589_163	65589	BE10O24-T7-SLC26A2F	GATCCAGTGCTGTCGGATTAG	65590	BE10O24-T7-SLC26A2R	CTGTTTAAGTGCCGATGTTTGA
859569	95215179	K		SLC26A2	2	Genomic		CH242_0010O24.f	425	65589_224	65589	BE10O24-T7-SLC26A2F	GATCCAGTGCTGTCGGATTAG	65590	BE10O24-T7-SLC26A2R	CTGTTTAAGTGCCGATGTTTGA
859569	95215180	R	A (0.4927)	SLC26A2	2	Genomic		CH242_0010O24.f	520	65589_319	65589	BE10O24-T7-SLC26A2F	GATCCAGTGCTGTCGGATTAG	65590	BE10O24-T7-SLC26A2R	CTGTTTAAGTGCCGATGTTTGA
859570	95215181	W		SLC26A2	2	Genomic		bE78G4T7	319	65591_102	65591	BE78G4-T7-SLC26A2F	GAAGCGGGACAAGAGGAAG	65592	BE78G4-T7-SLC26A2R	GATAGAGCCTCTCCCATCAGGT
859570	95215182	TgtC		SLC26A2	2	Genomic		bE78G4T7	368-9	65591_150	65591	BE78G4-T7-SLC26A2F	GAAGCGGGACAAGAGGAAG	65592	BE78G4-T7-SLC26A2R	GATAGAGCCTCTCCCATCAGGT
859570	95215183	Y		SLC26A2	2	Genomic		bE78G4T7	557	65591_340	65591	BE78G4-T7-SLC26A2F	GAAGCGGGACAAGAGGAAG	65592	BE78G4-T7-SLC26A2R	GATAGAGCCTCTCCCATCAGGT
859570	95215184	R		SLC26A2	2	Genomic		bE78G4T7	582	65591_365	65591	BE78G4-T7-SLC26A2F	GAAGCGGGACAAGAGGAAG	65592	BE78G4-T7-SLC26A2R	GATAGAGCCTCTCCCATCAGGT
859567	95215174	W		CRTL1	2	Genomic		2bE264F14-1o04	545	65581_348	65581	HAPLN1-IN2R	AAGCCTTGAACCATTGCATC	65582	HAPLN1-IN1F	GCAGTCTTCAGCTCCCAAAG
859565	95215172	K		SSC2	2	Genomic		bT45B19SP6	235	65555_45	65555	PIGE45B19-SP6-103.6F	GACGTTATCGGAAAAGCAGTTT	65556	PIGE45B19-SP6-103.6R	ACATTACCTTTCTCACCTCTGC
859566	95215173	Y	C (0.1960)	SSC2	2	Genomic		bT235K11T7	425	65565_349	65565	PIGE-235K11-T7-100.5F	TCCAAGCCAGACAGCCTATT	65566	PIGE-235K11-T7-100.5R	GGCTGTTTCTCCTGCCATAA
859572	95215187	Y		SSC2	2			bT194B9T7	606	65636_270	65636	BE194B9-SP6-118.1F	GAATAACATGCTTCCTCCGAAC	65637	BE194B9-SP6-118.1R	TTTAATTGTGAAGCCCCAGTTT
859573	95215191	R		ADAMTS18	6			RPCI44_0282C3.r	116	65640_73	65640	RP44-282C3-T7-116.0F	TACCCGAAGGCAGTATCTGAGT	65641	RP44-282C3-T7-116.0R	GTTAAGTTCATGATGGGGGAGA
859573	95215188	M		ADAMTS18	6			RPCI44_0282C3.r	185	65640_142	65640	RP44-282C3-T7-116.0F	TACCCGAAGGCAGTATCTGAGT	65641	RP44-282C3-T7-116.0R	GTTAAGTTCATGATGGGGGAGA
859573	95215189	S		ADAMTS18	6			RPCI44_0282C3.r	205	65640_162	65640	RP44-282C3-T7-116.0F	TACCCGAAGGCAGTATCTGAGT	65641	RP44-282C3-T7-116.0R	GTTAAGTTCATGATGGGGGAGA
859573	95215190	K		ADAMTS18	6			RPCI44_0282C3.r	240	65640_197	65640	RP44-282C3-T7-116.0F	TACCCGAAGGCAGTATCTGAGT	65641	RP44-282C3-T7-116.0R	GTTAAGTTCATGATGGGGGAGA
859574	95215192	K		SSC2	2			RPCI44_0428C4.r	178	65644_139	65644	RP44-428C4R-115.0F	TGAATTTCACTCAAGGCAGAAA	65645	RP44-428C4R-115.0R	TAATGGAACCCCCACTGTTTAG
859574	95215193	R		SSC2	2			RPCI44_0428C4.r	408	65644_369	65644	RP44-428C4R-115.0F	TGAATTTCACTCAAGGCAGAAA	65645	RP44-428C4R-115.0R	TAATGGAACCCCCACTGTTTAG
859575	95215194	R		SSC2	2			bT214J3T7	689	65650_316	65650	BT214J3-T7-122.2F	GACCTCTCCTAACACCACTTGC	65651	BT214J3-T7-122.2R	GTTTGCATACTCTCCCACCTTC
859576	95215195	CcataactatatcagagttC		SSC2	2			RPCI44_0426I5.r	259-60	65654_220	65654	RP44-426I5-R-125.1F	AACCTGACTCTGGCCCTCTATT	65655	RP44-426I5-R-125.1R	CCCGTGAGAACATGACTCATTA
859577	95215197	R		SSC2	2			bE269H23SP6	405	65660_98	65660	BE269H23-SP6-132.9F	CAGATCTATTAGGGCAGCCTGT	65661	BE269H23-SP6-132.9R	GTGTGATTGAGCCATGTCAGAT
859577	95215196	AaT		SSC2	2			bE269H23SP6	590	65660_282	65660	BE269H23-SP6-132.9F	CAGATCTATTAGGGCAGCCTGT	65661	BE269H23-SP6-132.9R	GTGTGATTGAGCCATGTCAGAT
859578	95215198	K		SSC2	2			bT204L21T7	609	65662_329	65662	BT204L21-T7-133.2F	GGCATCCAGACTTCCTTACTTG	65663	BT204L21-T7-133.2R	GTCACTCTTCTCTCCCGTGTCT
859581	95215203	R		SSC2	2			bE486C16SP6	347	65682_105	65682	BE486C16-SP6-MYOM2-IN24F	ATCCCAGTAAGTGAGCCTGGAA	65683	BE486C16-SP6-MYOM2-EX25R	CCCTTATCAAAAATCTCATAAGCTA
859581	95215204	S		SSC2	2			bE486C16SP6	675	65682_433	65682	BE486C16-SP6-MYOM2-IN24F	ATCCCAGTAAGTGAGCCTGGAA	65683	BE486C16-SP6-MYOM2-EX25R	CCCTTATCAAAAATCTCATAAGCTA
859581	95215205	Y		SSC2	2			bE486C16SP6	715	65682_473	65682	BE486C16-SP6-MYOM2-IN24F	ATCCCAGTAAGTGAGCCTGGAA	65683	BE486C16-SP6-MYOM2-EX25R	CCCTTATCAAAAATCTCATAAGCTA
859563	95215169	GttaataT	Ins (0.4960)	SOS1	3			bE7I2-1b03	575-576	65527_467	65527	SOS1-IN14F-BE7I2	GGAAGATTTATGAATTGCAATGGT	65528	SOS1-EX15R-BE7I2	GATTAGTGGTATGCCGGATCAT
859563	95215170	S		SOS1	3			bE7I2-1b03	379	65527_677	65527	SOS1-IN14F-BE7I2	GGAAGATTTATGAATTGCAATGGT	65528	SOS1-EX15R-BE7I2	GATTAGTGGTATGCCGGATCAT
859461	95215206	R		SOS1	3			dpcxb0_097151.z1	289	65698_550	65698	SOS1-EX23F	TACACCCCTTTACACACCTCCT	65699	SOS1-3'UTR-R	GGCTGGAAAAAGTCCCTTTACT
1238457	230394458	Y	C (0.4361)	LIX1L	4	Intronic		4bE277H11-2m07.q1k	296	72216_97	72216	LIX1L-139103F	GCTTTTAAACGGTGATCGGTAG	72217	LIX1L-139613R	AACCCACTCTGAATTTGAGCAT
1238458	230394459	Y	T (0.2596)	LIX1L	4	Intronic		4bE277H11-2g14.q1k	273	72218_89	72218	LIX1L-142012F	GAAGGTGTGTTGGACAAATTGA	72219	LIX1L-142474R	ATCAGAGACTGAGACGTGTGGA
1238458	230394460	Y	C (0.3532)	LIX1L	4	Exon	c.557T>C	4bE277H11-2g14.q1k	373	72218_189	72218	LIX1L-142012F	GAAGGTGTGTTGGACAAATTGA	72219	LIX1L-142474R	ATCAGAGACTGAGACGTGTGGA
1238458	230394461	Y	T (0.3433)	LIX1L	4	Exon	c.601C>T	4bE277H11-2g14.q1k	417	72218_233	72218	LIX1L-142012F	GAAGGTGTGTTGGACAAATTGA	72219	LIX1L-142474R	ATCAGAGACTGAGACGTGTGGA
1238459	230394462	GaA	Ins (0.2716)	LIX1L	4	Intronic		4bE277H11-1p17.p1k	502	72220_137	72220	LIX1L-146311F	TGAGTTTGGAGTCCCTCTAGGA	72221	LIX1L-146809R	GCCAGGGAAGTAGGTGGAATAG
1238459	230394463	GaagT	Ins (0.3675)	LIX1L	4	Intronic		4bE277H11-1p17.p1k	543	72220_179	72220	LIX1L-146311F	TGAGTTTGGAGTCCCTCTAGGA	72221	LIX1L-146809R	GCCAGGGAAGTAGGTGGAATAG
1238459	230394464	TattaT		LIX1L	4	Intronic		4bE277H11-1p17.p1k	595	72220_234	72220	LIX1L-146311F	TGAGTTTGGAGTCCCTCTAGGA	72221	LIX1L-146809R	GCCAGGGAAGTAGGTGGAATAG
1238459	230394465	R	G (0.3996)	LIX1L	4	Intronic		4bE277H11-1p17.p1k	667	72220_310	72220	LIX1L-146311F	TGAGTTTGGAGTCCCTCTAGGA	72221	LIX1L-146809R	GCCAGGGAAGTAGGTGGAATAG
1238459	230394466	W	T (0.4883)	LIX1L	4	Exon	c.700T>A	4bE277H11-1p17.p1k	772	72220_415	72220	LIX1L-146311F	TGAGTTTGGAGTCCCTCTAGGA	72221	LIX1L-146809R	GCCAGGGAAGTAGGTGGAATAG
1238460	230394467	Y		LIX1L	4	Intronic		4bE277H11-2e22.q1k	362	72222_421	72222	LIX1L-147265F	CCTTCTCCCAAGGACATATCAG	72223	LIX1L-147667R	CAATGCTGGACACTTTAATCCA
1238460	230394468	R	A (0.3907)	LIX1L	4	Intronic		4bE277H11-2e22.q1k	339	72222_444	72222	LIX1L-147265F	CCTTCTCCCAAGGACATATCAG	72223	LIX1L-147667R	CAATGCTGGACACTTTAATCCA
1238460	230394469	TcC		LIX1L	4	Intronic		4bE277H11-2e22.q1k	291	72222_492	72222	LIX1L-147265F	CCTTCTCCCAAGGACATATCAG	72223	LIX1L-147667R	CAATGCTGGACACTTTAATCCA
1238460	230394470	K		LIX1L	4	Intronic		4bE277H11-2e22.q1k	265	72222_518	72222	LIX1L-147265F	CCTTCTCCCAAGGACATATCAG	72223	LIX1L-147667R	CAATGCTGGACACTTTAATCCA
1238460	230394471	R	G (0.2048)	LIX1L	4	Intronic		4bE277H11-2e22.q1k	256	72222_527	72222	LIX1L-147265F	CCTTCTCCCAAGGACATATCAG	72223	LIX1L-147667R	CAATGCTGGACACTTTAATCCA
1238461	230394472	AtgT		LIX1L	4	genomic		4bE277H11-2j04.p1k	801	72224_474	72224	LIX1L-148671F	TTCCTCATCCCAGTAGGTCAGT	72225	LIX1L-149215R	GTGGAGAGGTTTCAAAAGCAAC
808798	48398048	R		HOXC6	5			5bT234L16-2m14.q1k		44017_329	44017	HOXC6-404F	ACCTCAATCGCTCAGGATTTTA	44022	HOXC6-613R	CGTTAGGTAGCGATTGAAGTGA
808798	48398050	CaA		HOXC6	5			5bT234L16-2m14.q1k		44017_408	44017	HOXC6-404F	ACCTCAATCGCTCAGGATTTTA	44022	HOXC6-613R	CGTTAGGTAGCGATTGAAGTGA
808798	48398049	R	G (0.4537)	HOXC6	5			5bT234L16-2m14.q1k	412	44017_483	44017	HOXC6-404F	ACCTCAATCGCTCAGGATTTTA	44018	HOXC6-613R	CGTTAGGTAGCGATTGAAGTGA
808798	48398051	K		HOXC6	5			5bT234L16-2m14.q1k	434	44017_505	44017	HOXC6-404F	ACCTCAATCGCTCAGGATTTTA	44018	HOXC6-613R	CGTTAGGTAGCGATTGAAGTGA
808798	48398054	R		HOXC6	5			5bT234L16-2m14.q1k	696	44017_767	44017	HOXC6-404F	ACCTCAATCGCTCAGGATTTTA	44018	HOXC6-613R	CGTTAGGTAGCGATTGAAGTGA
808798	48398052	K		HOXC6	5			5bT234L16-2m14.q1k	697	44017_768	44017	HOXC6-404F	ACCTCAATCGCTCAGGATTTTA	44018	HOXC6-613R	CGTTAGGTAGCGATTGAAGTGA
808798	48398053	S		HOXC6	5			5bT234L16-2m14.q1k	764	44017_835	44017	HOXC6-404F	ACCTCAATCGCTCAGGATTTTA	44018	HOXC6-613R	CGTTAGGTAGCGATTGAAGTGA
808800	48398059	M	C (0.4690)	HOXC8	5			5bT234L16-2a04.p1k	147	44360_103	44360	HOXC8-F	GACTTTGAGGAGGAACAAGCAC	44361	HOXC8-R	AGAGAAGGGTGCTGATGGAATA
808800	48398057	Y	C (0.0355)	HOXC8	5			5bT234L16-2a04.p1k	222	44360_178	44360	HOXC8-F	GACTTTGAGGAGGAACAAGCAC	44361	HOXC8-R	AGAGAAGGGTGCTGATGGAATA
808800	48398058	AggcaagctcgtgactattgC		HOXC8	5			5bT234L16-2a04.p1k	464	44360_420	44360	HOXC8-F	GACTTTGAGGAGGAACAAGCAC	44361	HOXC8-R	AGAGAAGGGTGCTGATGGAATA
859595	95215261	R	A (0.1590)	RYR1	6	Exon	c.1422G>A (Pro)	6bE297E4-2o14.p1k	431	67575_125	67575	RYR1-14126F	AAATAGATGTGCCTGTGGGAGT	67576	RYR1-14546R	TTCCTCAGGTCTCTTCATCCAT
1238511	230394663	AgaaG	DEL (0.2105)	RYR1	6	Intronic		6bE297E4-2p06.p1k	403	67797_622	67797	RYR1-32636F	CACACAGAGGAGTGAGTCTTCG	67798	RYR1-33230R	GTCACTGACGTTGCATAATTGC
1238531	230394705	R	A (0.1829)	RYR1	6	Intronic		6bE297E4-2p16.q1k	414	68805_107	68805	RYR1-70050F	AAGTTGTCTCCTTCCCACTGAA	68806	RYR1-70540R	GGGTGAGGGGTCGGGTAG
1238531	230394706	Y	T (0.4167)	RYR1	6	Intronic				68805_283	68805	RYR1-70050F	AAGTTGTCTCCTTCCCACTGAA	68806	RYR1-70540R	GGGTGAGGGGTCGGGTAG
1238532	230394709	Y	T (0.1584)	RYR1	6	Exon	p.T3510M	6bE297E4-2n08.q1k	302	68815_340	68815	RYR1-76278F	AGAGTCTACCCCATCTGAACCA	68816	RYR1-76752R	CAGCAGAACACACACTGAATGA
1241688	250658010	Y	T (0.1364)	PLOD1	6	Exon1	c.134C>T (Leu)	CU695168	117056	69956_317	69956	PLOD1-5'UTR-F	GGAGAAAGGTGGGAGGAAGTC	69957	PLOD1-IN1-R	AGAGGGAAGTGTTTTGTCCAAG
1241688	250658006	R	A (0.2413)	PLOD1	6	Intron 1		CU695168	117232	69956_493	69956	PLOD1-5'UTR-F	GGAGAAAGGTGGGAGGAAGTC	69957	PLOD1-IN1-R	AGAGGGAAGTGTTTTGTCCAAG
1238447	230394414	R	A (0.3300)	PLOD1	6	Intron 1		CU695168	124202	69958_77	69958	PLOD1-IN1-F	CCTTGACTGTAATGGGTTGACA	69959	PLOD1-IN2-R	TTAGCTTGCTGAGCTACAGTGG
1238447	230394415	Y	C (0.2453)	PLOD1	6	Intron 1		CU695168	124209	69958_84	69958	PLOD1-IN1-F	CCTTGACTGTAATGGGTTGACA	69959	PLOD1-IN2-R	TTAGCTTGCTGAGCTACAGTGG
1238447	230394416	Y	T (0.1603)	PLOD1	6	Intron 1		CU695168	124224	69958_99	69958	PLOD1-IN1-F	CCTTGACTGTAATGGGTTGACA	69959	PLOD1-IN2-R	TTAGCTTGCTGAGCTACAGTGG
1238447	230394417	Y	T (0.3801)	PLOD1	6	Intron 2		CU695168	124400	69958_275	69958	PLOD1-IN1-F	CCTTGACTGTAATGGGTTGACA	69959	PLOD1-IN2-R	TTAGCTTGCTGAGCTACAGTGG
1241689	250658001	R	A (0.0408)	PLOD1	6	Intron 3		CU695168	126019	69960_620	69960	PLOD1-IN2-F	GCCCAGATATTTCTTCACCAAG	69961	PLOD1-IN3-R	GAAGCACAGCTCAGCATACCT
1241683	250657961	R	A (0.2983)	PLOD1	6	Intron 3		CU695168	126247	69962_69	69962	PLOD1-IN3-F	AGGTATGCTGAGCTGTGCTTC	69963	PLOD1-IN4-R	TGTGTTGAGGACCCATGAGA
1241683	250657957	Y	T (0.1009)	PLOD1	6	Intron 3		CU695168	126338	69962_160	69962	PLOD1-IN3-F	AGGTATGCTGAGCTGTGCTTC	69963	PLOD1-IN4-R	TGTGTTGAGGACCCATGAGA
1241683	250657955	Y	C (0.2977)	PLOD1	6	Intron 3		CU695168	126374	69962_196	69962	PLOD1-IN3-F	AGGTATGCTGAGCTGTGCTTC	69963	PLOD1-IN4-R	TGTGTTGAGGACCCATGAGA
1238454	230394445	Y	T (0.2713)	PLOD1	6	Intron 4		CU695168	128156	71521_564	71521	PLOD1-IN4F2	ATGGATAAAGAAGTGGGAGGTG	71524	PLOD1-IN5R3	CCAGCCTCTTACCCTCTTCTCT
1238454	230394446	Y		PLOD1	6	Intron 4		CU695168	128198	71521_606	71521	PLOD1-IN4F2	ATGGATAAAGAAGTGGGAGGTG	71524	PLOD1-IN5R3	CCAGCCTCTTACCCTCTTCTCT
1238455	230394447	M	A (0.2721)	PLOD1	6	Exon 5	c.649C>A (Ile)	CU695168	128292	71521_289	71521	PLOD1-IN4F2	ATGGATAAAGAAGTGGGAGGTG	71569	PLOD1-52428-IN5R4	CTAGCTGACAGGTGAGGGTCTT
1238455	230394448	R	G (0.2761)	PLOD1	6	Exon 5	c.661G>A (Pro)	CU695168	128304	71521_301	71521	PLOD1-IN4F2	ATGGATAAAGAAGTGGGAGGTG	71569	PLOD1-52428-IN5R4	CTAGCTGACAGGTGAGGGTCTT
1238455	230394449	R		PLOD1	6	Intron 5		CU695168	128516	71521_513	71521	PLOD1-IN4F2	ATGGATAAAGAAGTGGGAGGTG	71569	PLOD1-52428-IN5R4	CTAGCTGACAGGTGAGGGTCTT
1238455	230394450	Y		PLOD1	6	Intron 5		CU695168	128579	71521_576	71521	PLOD1-IN4F2	ATGGATAAAGAAGTGGGAGGTG	71569	PLOD1-52428-IN5R4	CTAGCTGACAGGTGAGGGTCTT
1238455	230394451	Y		PLOD1	6	Intron 5		CU695168	128588	71521_585	71521	PLOD1-IN4F2	ATGGATAAAGAAGTGGGAGGTG	71569	PLOD1-52428-IN5R4	CTAGCTGACAGGTGAGGGTCTT
1238455	230394452	R		PLOD1	6	Intron 5		CU695168	128603	71521_600	71521	PLOD1-IN4F2	ATGGATAAAGAAGTGGGAGGTG	71569	PLOD1-52428-IN5R4	CTAGCTGACAGGTGAGGGTCTT
1238455	230394453	Y		PLOD1	6	Intron 5		CU695168	128621	71521_618	71521	PLOD1-IN4F2	ATGGATAAAGAAGTGGGAGGTG	71569	PLOD1-52428-IN5R4	CTAGCTGACAGGTGAGGGTCTT
1238455	230394454	K		PLOD1	6	Intron 5		CU695168	128668	71521_665	71521	PLOD1-IN4F2	ATGGATAAAGAAGTGGGAGGTG	71569	PLOD1-52428-IN5R4	CTAGCTGACAGGTGAGGGTCTT
1238455	230394455	M		PLOD1	6	Intron 5		CU695168	128669	71521_666	71521	PLOD1-IN4F2	ATGGATAAAGAAGTGGGAGGTG	71569	PLOD1-52428-IN5R4	CTAGCTGACAGGTGAGGGTCTT
1241685	250658017	Y		PLOD1	6	Intron 6		CU695168	130454	69966_616	69966	PLOD1-IN5-F	TTCCTTCCAGTTCTGAGAATCC	69967	PLOD1-IN6-R	CTTTCTCCACACCCAGAGAGAC
1241685	250658015	Y		PLOD1	6	Intron 6		CU695168	130484	69966_646	69966	PLOD1-IN5-F	TTCCTTCCAGTTCTGAGAATCC	69967	PLOD1-IN6-R	CTTTCTCCACACCCAGAGAGAC
1238448	230394417	M		PLOD1	6	Intron 6		CU695168	132487	69968_126	69968	PLOD1-IN6-F	CTTCCCCTCTAACTCCCATTTT	69969	PLOD1-IN7-R	GGGGTGACAGAGTATGGATGAC
1238448	230394418	R		PLOD1	6	Intron 6		CU695168	132497	69968_136	69968	PLOD1-IN6-F	CTTCCCCTCTAACTCCCATTTT	69969	PLOD1-IN7-R	GGGGTGACAGAGTATGGATGAC
1238448	230394419	Y		PLOD1	6	Exon 7	c.742C>T (Val)	CU695168	132532	69968_171	69968	PLOD1-IN6-F	CTTCCCCTCTAACTCCCATTTT	69969	PLOD1-IN7-R	GGGGTGACAGAGTATGGATGAC
1238448	230394420	Y		PLOD1	6	Intron 7		CU695168	132643	69968_282	69968	PLOD1-IN6-F	CTTCCCCTCTAACTCCCATTTT	69969	PLOD1-IN7-R	GGGGTGACAGAGTATGGATGAC
1238448	230394421	Y		PLOD1	6	Intron 7		CU695168	132646	69968_285	69968	PLOD1-IN6-F	CTTCCCCTCTAACTCCCATTTT	69969	PLOD1-IN7-R	GGGGTGACAGAGTATGGATGAC
859552	95215131	Y	T (0.2333)	PLOD1	6	Intron 7		CU695168	132646	65448_102	65448	PLOD1-695F	AGGTCGTGCTCAAGTTCGAGAT	65449	PLOD1-844R	CTGTCTCGAAGGTCCAGAAGC
859552	95215132	K	G (0.3520)	PLOD1	6	Intron 7		CU695168	132655	65448_111	65448	PLOD1-695F	AGGTCGTGCTCAAGTTCGAGAT	65449	PLOD1-844R	CTGTCTCGAAGGTCCAGAAGC
1238448	230394422	K		PLOD1	6	Intron 7		CU695168	132655	69968_294	69968	PLOD1-IN6-F	CTTCCCCTCTAACTCCCATTTT	69968	PLOD1-IN6-F	CTTCCCCTCTAACTCCCATTTT
859552	95215133	K	T (0.2589)	PLOD1	6	Intron 7		CU695168	132656	65448_112	65448	PLOD1-695F	AGGTCGTGCTCAAGTTCGAGAT	65449	PLOD1-844R	CTGTCTCGAAGGTCCAGAAGC
1238448	230394423	K		PLOD1	6	Intron 7		CU695168	132656	69968_295	69968	PLOD1-IN6-F	CTTCCCCTCTAACTCCCATTTT	69968	PLOD1-IN6-F	CTTCCCCTCTAACTCCCATTTT
859552	95215134	Y		PLOD1	6	Intron 7		CU695168	132729	65448_185	65448	PLOD1-695F	AGGTCGTGCTCAAGTTCGAGAT	65449	PLOD1-844R	CTGTCTCGAAGGTCCAGAAGC
1238448	230394424	Y		PLOD1	6	Intron 7		CU695168	132729	69968_368	69968	PLOD1-IN6-F	CTTCCCCTCTAACTCCCATTTT	69968	PLOD1-IN6-F	CTTCCCCTCTAACTCCCATTTT
859552	95215135	R		PLOD1	6	Intron 7		CU695168	132777	65448_233	65448	PLOD1-695F	AGGTCGTGCTCAAGTTCGAGAT	65449	PLOD1-844R	CTGTCTCGAAGGTCCAGAAGC
1238448	230394425	R		PLOD1	6	Intron 7		CU695168	132777	69968_416	69968	PLOD1-IN6-F	CTTCCCCTCTAACTCCCATTTT	69968	PLOD1-IN6-F	CTTCCCCTCTAACTCCCATTTT
859552	95215136	Y		PLOD1	6	Intron 7		CU695168	132811	65448_267	65448	PLOD1-695F	AGGTCGTGCTCAAGTTCGAGAT	65449	PLOD1-844R	CTGTCTCGAAGGTCCAGAAGC
1238448	230394426	Y		PLOD1	6	Intron 7		CU695168	132811	69968_450	69968	PLOD1-IN6-F	CTTCCCCTCTAACTCCCATTTT	69968	PLOD1-IN6-F	CTTCCCCTCTAACTCCCATTTT
859552	95215137	R	A (0.2644)	PLOD1	6	Intron 7		CU695168	132843	65448_299	65448	PLOD1-695F	AGGTCGTGCTCAAGTTCGAGAT	65449	PLOD1-844R	CTGTCTCGAAGGTCCAGAAGC
1238448	230394427	R		PLOD1	6	Intron 7		CU695168	132843	69968_482	69968	PLOD1-IN6-F	CTTCCCCTCTAACTCCCATTTT	69968	PLOD1-IN6-F	CTTCCCCTCTAACTCCCATTTT
1238449	230394428	Y		PLOD1	6	Intron 7		CU695168	133646	69970_116	69970	PLOD1-IN7-F	CCAAATAAAGCCACATTCCTGT	69971	PLOD1-IN8-R	GAGGAGTAAGGTTCATGGGATG
1238449	230394429	Y		PLOD1	6	Intron 7		CU695168	133686	69970_156	69970	PLOD1-IN7-F	CCAAATAAAGCCACATTCCTGT	69971	PLOD1-IN8-R	GAGGAGTAAGGTTCATGGGATG
1238449	230394430	R		PLOD1	6	Intron 8		CU695168	133848	69970_318	69970	PLOD1-IN7-F	CCAAATAAAGCCACATTCCTGT	69971	PLOD1-IN8-R	GAGGAGTAAGGTTCATGGGATG
1238449	230394431	Y		PLOD1	6	Intron 8		CU695168	133864	69970_334	69970	PLOD1-IN7-F	CCAAATAAAGCCACATTCCTGT	69971	PLOD1-IN8-R	GAGGAGTAAGGTTCATGGGATG
1238435	230394432	Y		PLOD1	6	Intron 9		CU695168	136273	69974_71	69974	PLOD1-IN9-F	GAAGGTCCAGTGTAGGCAGAAC	69975	PLOD1-IN10-R	AGAGATGGTTCAGTTGTCAGCA
1238435	230394433	Y		PLOD1	6	Intron 9		CU695168	136315	69974_113	69974	PLOD1-IN9-F	GAAGGTCCAGTGTAGGCAGAAC	69975	PLOD1-IN10-R	AGAGATGGTTCAGTTGTCAGCA
1238435	230394434	Y	C (0.2229)	PLOD1	6	Intron 10		CU695168	136514	69974_312	69974	PLOD1-IN9-F	GAAGGTCCAGTGTAGGCAGAAC	69975	PLOD1-IN10-R	AGAGATGGTTCAGTTGTCAGCA
1238435	230394435	R	A (0.0474)	PLOD1	6	Intron 10		CU695168	136520	69974_318	69974	PLOD1-IN9-F	GAAGGTCCAGTGTAGGCAGAAC	69975	PLOD1-IN10-R	AGAGATGGTTCAGTTGTCAGCA
1238435	230394436	R	A (0.0821)	PLOD1	6	Intron 10		CU695168	136659	69974_457	69974	PLOD1-IN9-F	GAAGGTCCAGTGTAGGCAGAAC	69975	PLOD1-IN10-R	AGAGATGGTTCAGTTGTCAGCA
1238450	230394437	Y	T (0.2193)	PLOD1	6	Exon 11	c.1198C>T (Cys)	CU695168	139041	69976_233	69976	PLOD1-IN10-F	GCCTGTCCAGGCTATTGGTC	69977	PLOD1-IN11-R	AGGTGGTGGGGAACATCCTA
859553	95215144	Y	T (0.1331)	PLOD1	6	Exon 11	c.1282C>T (Ile)	CU695168	139125	65451_67	65451	PLOD1-1175F	CCTACTACTTCAGCGTGGATGC	65452	PLOD1-1333R	CGTAGTAGCCATCTGCACTCAG
859553	95215138	M	C (0.2874)	PLOD1	6	Intron 11		CU695168	139194	65451_136	65451	PLOD1-1175F	CCTACTACTTCAGCGTGGATGC	65452	PLOD1-1333R	CGTAGTAGCCATCTGCACTCAG
1238450	230394438	M	C (0.3723)	PLOD1	6	Intron 11		CU695168	139194	69976_386	69976	PLOD1-IN10-F	GCCTGTCCAGGCTATTGGTC	69977	PLOD1-IN11-R	AGGTGGTGGGGAACATCCTA
859553	95215139	R	A (0.1466)	PLOD1	6	Intron 11		CU695168	139294	65451_236	65451	PLOD1-1175F	CCTACTACTTCAGCGTGGATGC	65452	PLOD1-1333R	CGTAGTAGCCATCTGCACTCAG
859553	95215140	GcC		PLOD1	6	Intron 11		CU695168	139373	65451_314	65451	PLOD1-1175F	CCTACTACTTCAGCGTGGATGC	65452	PLOD1-1333R	CGTAGTAGCCATCTGCACTCAG
859553	95215141	Y		PLOD1	6	Intron 11		CU695168	139375	65451_317	65451	PLOD1-1175F	CCTACTACTTCAGCGTGGATGC	65452	PLOD1-1333R	CGTAGTAGCCATCTGCACTCAG
859553	95215142	S		PLOD1	6	Intron 11		CU695168	139415	65451_357	65451	PLOD1-1175F	CCTACTACTTCAGCGTGGATGC	65452	PLOD1-1333R	CGTAGTAGCCATCTGCACTCAG
859553	95215143	M	A (0.0952)	PLOD1	6	Intron 11		CU695168	139495	65451_437	65451	PLOD1-1175F	CCTACTACTTCAGCGTGGATGC	65452	PLOD1-1333R	CGTAGTAGCCATCTGCACTCAG
1238451	230394439	Y	T (0.3637)	PLOD1	6	Intron 11		CU695168	139569	69978_140	69978	PLOD1-IN11-F	GAGGGAGCAGACACCAGAGG	69979	PLOD1-IN12-R	CCATGGTAGTGCTGATTTGACT
1238452	230394440	Y		PLOD1	6	Intron 13		CU695168	140781	69982_22	69982	PLOD1-IN13-F	TGGCACATTTATTCTTTCATTCC	69983	PLOD1-IN14-R	CTCTCCTCTCCCCACCTAAATC
1238452	230394441	W	T (0.3298)	PLOD1	6	Intron 13		CU695168	140880	69982_121	69982	PLOD1-IN13-F	TGGCACATTTATTCTTTCATTCC	69983	PLOD1-IN14-R	CTCTCCTCTCCCCACCTAAATC
859554	95215145	R		PLOD1	6	Intron14		CU695168	141193	65458_217	65458	PLOD1-1517F	AGGACGTGTTCATGTTCCTGAC	65449	PLOD1-844R	CTGTCTCGAAGGTCCAGAAGC
859554	95215146	R	A (0.0520)	PLOD1	6	Intron14		CU695168	141214	65458_238	65458	PLOD1-1517F	AGGACGTGTTCATGTTCCTGAC	65449	PLOD1-844R	CTGTCTCGAAGGTCCAGAAGC
859554	95215147	W	A (0.0971)	PLOD1	6	Intron14		CU695168	141240	65458_264	65458	PLOD1-1517F	AGGACGTGTTCATGTTCCTGAC	65449	PLOD1-844R	CTGTCTCGAAGGTCCAGAAGC
859554	95215148	GcC	Del (0.0947)	PLOD1	6	Intron14		CU695168	141276	65458_300	65458	PLOD1-1517F	AGGACGTGTTCATGTTCCTGAC	65449	PLOD1-844R	CTGTCTCGAAGGTCCAGAAGC
859554	95215149	Y	T (0.0749)	PLOD1	6	Intron14		CU695168	141309	65458_333	65458	PLOD1-1517F	AGGACGTGTTCATGTTCCTGAC	65449	PLOD1-844R	CTGTCTCGAAGGTCCAGAAGC
859554	95215150	Y		PLOD1	6	Intron14		CU695168	141312	65458_336	65458	PLOD1-1517F	AGGACGTGTTCATGTTCCTGAC	65449	PLOD1-844R	CTGTCTCGAAGGTCCAGAAGC
859554	95215151	R		PLOD1	6	Intron14		CU695168	141422	65458_446	65458	PLOD1-1517F	AGGACGTGTTCATGTTCCTGAC	65449	PLOD1-844R	CTGTCTCGAAGGTCCAGAAGC
859554	95215152	K	T (0.1618)	PLOD1	6	Intron14		CU695168	141429	65458_453	65458	PLOD1-1517F	AGGACGTGTTCATGTTCCTGAC	65449	PLOD1-844R	CTGTCTCGAAGGTCCAGAAGC
859554	95215153	R		PLOD1	6	Intron14		CU695168	141491	65458_515	65458	PLOD1-1517F	AGGACGTGTTCATGTTCCTGAC	65449	PLOD1-844R	CTGTCTCGAAGGTCCAGAAGC
859554	95215154	S	C (0.2252)	PLOD1	6	Intron14		CU695168	141510	65458_534	65458	PLOD1-1517F	AGGACGTGTTCATGTTCCTGAC	65449	PLOD1-844R	CTGTCTCGAAGGTCCAGAAGC
859554	95215155	R		PLOD1	6	Intron14		CU695168	141520	65458_544	65458	PLOD1-1517F	AGGACGTGTTCATGTTCCTGAC	65449	PLOD1-844R	CTGTCTCGAAGGTCCAGAAGC
859554	95215156	Y		PLOD1	6	Intron14		CU695168	141521	65458_545	65458	PLOD1-1517F	AGGACGTGTTCATGTTCCTGAC	65449	PLOD1-844R	CTGTCTCGAAGGTCCAGAAGC
859554	95215157	R	A (0.1676)	PLOD1	6	Intron14		CU695168	141564	65458_588	65458	PLOD1-1517F	AGGACGTGTTCATGTTCCTGAC	65449	PLOD1-844R	CTGTCTCGAAGGTCCAGAAGC
859554	95215158	K	T (0.1260)	PLOD1	6	Intron14		CU695168	141579	65458_603	65458	PLOD1-1517F	AGGACGTGTTCATGTTCCTGAC	65449	PLOD1-844R	CTGTCTCGAAGGTCCAGAAGC
859554	95215159	M		PLOD1	6	Intron14		CU695168	141626	65458_650	65458	PLOD1-1517F	AGGACGTGTTCATGTTCCTGAC	65449	PLOD1-844R	CTGTCTCGAAGGTCCAGAAGC
859554	95215160	R		PLOD1	6	Intron 14		CU695168	141652	65458_676	65458	PLOD1-1517F	AGGACGTGTTCATGTTCCTGAC	65449	PLOD1-844R	CTGTCTCGAAGGTCCAGAAGC
1238453	230394443	R		PLOD1	6	Exon 19 3'UTR	c.2960G>A	CU695168	147527	69996_531	69996	PLOD1-IN19-F2	AGTCTCAAGTCTCCACCCTGAC	69997	PLOD1-IN19-R3	CTTTTCTAGGGCTGCTCCTTC
1238453	230394444	R		PLOD1	6	3' Gene flanking region		CU695168	147625	69996_629	69996	PLOD1-IN19-F2	AGTCTCAAGTCTCCACCCTGAC	69997	PLOD1-IN19-R3	CTTTTCTAGGGCTGCTCCTTC
859556	95215161	R		CUL7	7	Exon	c.462G>A (Thr)	bE96L23	497	65506_459	65506	CUL7-733F	GCTGTACCTACACCACAGCTCA	65507	CUL7-IN2R	TGTCCAATGACGAGATCTATGC
859557	244250706	Y		CUL7	7			bE208A12	815	65508_490	65508	CUL7-EX22R-BT150P18	CACTTTCTGGGATGGTACAGGT	65509	CUL7-IN20F-BT150P18	CAAAGGGACCTACATTCTGGAG
859558	95215162	GgA	Del (0.1826)	CUL7	7			bE196P11	5159-60	65511_491	65511	CUL7-IN26F-BE196P11	GTGGACCCACCTTTGAAGC	65512	CUL7-EX27R-BE196P11	AGGTGTCGAACTTCTGCATTTT
859564	95215171	R		RUNX2	7			bE288P9	238	65539_210	65539	RUNX2-2390F	TTTCAGAAAGTGGCTTCAAAAA	65540	RUNX2-2906R	CCTTCATACATCGCAAAAACAA
859604	95215276	K		SOX9	12	5'UTR		AC157866	60036	67731_52	67731	SOX9-59988F	CCCAGCATGTATTTAAGGGAAA	67732	SOX9-60514RF	CCACCTTTTGATGAGTGTGAAA
859604	95215277	TaagA	AAG (0.4134)	SOX9	12	5'UTR		AC157866	60058-60	67731_73	67731	SOX9-59988F	CCCAGCATGTATTTAAGGGAAA	67732	SOX9-60514RF	CCACCTTTTGATGAGTGTGAAA
859604	95215274	R	A (0.3662)	SOX9	12	5'UTR		AC157866	60229	67731_248	67731	SOX9-59988F	CCCAGCATGTATTTAAGGGAAA	67732	SOX9-60514RF	CCACCTTTTGATGAGTGTGAAA
859604	95215275	Y	T (0.1179)	SOX9	12	5'UTR		AC157866	60453	67731_472	67731	SOX9-59988F	CCCAGCATGTATTTAAGGGAAA	67732	SOX9-60514RF	CCACCTTTTGATGAGTGTGAAA
859605	95215278	GgatggcgT	Ins (0.3411)	SOX9	12	5'UTR		AC157866	60716-22	67733_262	67733	SOX9-60456F	ACAAAACCCTGTCTCTTTCACC	67734	SOX9-60978R	AGTACCCTCCTTTCGAGTTTCC
859605	95215279	Y	T (0.3792)	SOX9	12	5'UTR		AC157866	60729	67733_284	67733	SOX9-60456F	ACAAAACCCTGTCTCTTTCACC	67734	SOX9-60978R	AGTACCCTCCTTTCGAGTTTCC
859606	95215280	R		SOX9	12	5'UTR		AC157866	61021-26	67735_107	67735	SOX9-60898F	CTCACGGCTCCTAGAAACCTC	67736	SOX9-61415R	GAACCAGCTGTTCCCCTAAGAT
859606	95215281	TgtctttC		SOX9	12	5'UTR		AC157866	61029	67735_200	67735	SOX9-60898F	CTCACGGCTCCTAGAAACCTC	67736	SOX9-61415R	GAACCAGCTGTTCCCCTAAGAT
1241687	250657965	Y	T (0.0198)	SOX9	12	5'UTR		AC157866	61621	67737_448	67737	SOX9-61378F	ATCCCCCACTGATGACATCTTA	67740	SOX9-62406R	TTTGCCCGAGTGTGTATATGTC
1241687	250657972	S		SOX9	12	5'UTR		AC157866	61626	67737_453	67737	SOX9-61378F	ATCCCCCACTGATGACATCTTA	67740	SOX9-62406R	TTTGCCCGAGTGTGTATATGTC
1241687	250657968	R		SOX9	12	5'UTR		AC157866	61921	67737_748	67737	SOX9-61378F	ATCCCCCACTGATGACATCTTA	67740	SOX9-62406R	TTTGCCCGAGTGTGTATATGTC
1241687	250657970	R	A (0.3207)	SOX9	12	5'UTR		AC157866	61925	67737_752	67737	SOX9-61378F	ATCCCCCACTGATGACATCTTA	67740	SOX9-62406R	TTTGCCCGAGTGTGTATATGTC
859607	95215282	Y	T (0.3812)	SOX9	12	5'UTR		AC157866	62509	67741_228	67741	SOX9-62309F	CCCGTGTGGGAAGAAATATACA	67742	SOX9-62891R	TAGCATGAAAGTGAGGGTTGTG
859607	95215283	Y	C (0.4110)	SOX9	12	5'UTR		AC157866	62560	67741_279	67741	SOX9-62309F	CCCGTGTGGGAAGAAATATACA	67742	SOX9-62891R	TAGCATGAAAGTGAGGGTTGTG
859607	95215284	M	A (0.3980)	SOX9	12	5'UTR		AC157866	62700	67741_419	67741	SOX9-62309F	CCCGTGTGGGAAGAAATATACA	67742	SOX9-62891R	TAGCATGAAAGTGAGGGTTGTG
1241684	250658008	Y	T (0.3776)	SOX9	12	5'UTR		AC157866	63230	67743_653	67743	SOX9-62829F	TTTCTTCTAGGACCTGCCTCAC	67744	SOX9-63396R	TCAGTTTGATCCAGAGGGTTCT
859608	95215285	R	G (0.3763)	SOX9	12	5'UTR		AC157866	63508	67745_140	67745	SOX9-63342F	CCTCAACCTCACCAGACTGTTT	67746	SOX9-63885R	ACTGCTTTGCTGCTGAGATTTA
859609	95215286	Y	C (0.2075)	SOX9	12	5'UTR		AC157866	64006	67747_389	67747	SOX9-63831F	GGGGGAATATCGAGTAGGAATTT	67748	SOX9-64428R	TCCCGCTTAGTATGGACTGATT
859609	95215287	Y	C (0.3845)	SOX9	12	5'UTR		AC157866	64113	67747_496	67747	SOX9-63831F	GGGGGAATATCGAGTAGGAATTT	67748	SOX9-64428R	TCCCGCTTAGTATGGACTGATT
859609	95215288	K	G (0.3799)	SOX9	12	5'UTR		AC157866	64163	67747_546	67747	SOX9-63831F	GGGGGAATATCGAGTAGGAATTT	67748	SOX9-64428R	TCCCGCTTAGTATGGACTGATT
859609	95215289	R	A (0.3918)	SOX9	12	5'UTR		AC157866	64256	67747_639	67747	SOX9-63831F	GGGGGAATATCGAGTAGGAATTT	67748	SOX9-64428R	TCCCGCTTAGTATGGACTGATT
859610	95215290	R	A (0.3715)	SOX9	12	5'UTR		AC157866	64707	67749_329	67749	SOX9-64355F	GTCTGCCGATCACACAGTTATG	67750	SOX9-64929R	AATCTTAGTCGCCTGTGGGTTA
859610	95215291	GagT	Ins (0.2839)	SOX9	12	5'UTR		AC157866	64865-6	67749_486	67749	SOX9-64355F	GTCTGCCGATCACACAGTTATG	67750	SOX9-64929R	AATCTTAGTCGCCTGTGGGTTA
1238462	230394473	Y		SOX9	12	Intronic		AC157866	66046	73506_412	73506	SOX9-65912F	AGACGGTACCGAATTCTGACAT	73507	SOX9-66423R	AGCGGCGAGCTTTTAGGAA
1238462	230394474	TcC		SOX9	12	Intronic		AC157866	66074	73506_440	73506	SOX9-65912F	AGACGGTACCGAATTCTGACAT	73507	SOX9-66423R	AGCGGCGAGCTTTTAGGAA
1238462	230394475	Y		SOX9	12	Intronic		AC157866	66309	73506_676	73506	SOX9-65912F	AGACGGTACCGAATTCTGACAT	73507	SOX9-66423R	AGCGGCGAGCTTTTAGGAA
1238463	230394476	Y		SOX9	12	Intronic		AC157866	66309	73508_154	73508	SOX9-66134F	TGATTGGCTAGAGGTCCCTAAG	73509	SOX9-66610R	CTGCTCGTCGGTCATCTTC
859559	244250707	Y		SOX9	12	5' UTR		AC157866	66309	65517_61	65517	SOX9-66259F-RP44	GTTTTACCCCCAGGAACTTTTC	65518	SOX9-66774R-RP44	ACTTGTCCTCTTCGCTCTCCTT
859559	244250708	S		SOX9	12	Exon 1	p.L60V	AC157866	66746	65517_498	65517	SOX9-66259F-RP44	GTTTTACCCCCAGGAACTTTTC	65518	SOX9-66774R-RP44	ACTTGTCCTCTTCGCTCTCCTT
859559	244250709	R		SOX9	12	Exon 1	c.183G>A	AC157866	66748	65517_500	65517	SOX9-66259F-RP44	GTTTTACCCCCAGGAACTTTTC	65518	SOX9-66774R-RP44	ACTTGTCCTCTTCGCTCTCCTT
859560	95215164	GggC		SOX9	12	Intron 1		AC157866	67127-8	65519_389	65519	SOX9-66753F-RP44	AAGGAGAGCGAAGAGGACAAGT	65520	SOX9-67282R-RP44	GCGTCTCCTACAAGTGTTCTCC
859561	95215165	GcgC		SOX9	12	Intron 2		AC157866	67407-8	65523_725	65523	SOX9-67951F-RP44	ACTGCTGAATGAGAGCGAGAAG	65524	SOX9-68468R-RP44	AAGGCATTTTACCTCGCAATAA
1238465	230394478	W		SOX9	12	Intronic		AC157866	67831	73512_172	73512	SOX9-67666F	TCTTCAGGGCTTCCAAAATAGA	73513	SOX9-68129R	AAGATGGCGTTGGGAGAGAT
1238464	230394477	CgcG		SOX9	12	Intronic		AC157866	68396-7	73510_348	73510	SOX9-68050F	CGGAGAAAGTCGGTGAAGAAC	73511	SOX9-68540R	AGTAGAAGAGCCCTGTGTGTGC
1238456	230394412	CgcG		SOX9	12	Intronic		AC157866	68396-7	71570_375	71570	SOX9-Ex2-68021F	ACCACCCGGATTACAAGTACC	71571	SOX9-Ex3-68856R	CCCTCTCGCTTCAGGTCAG
1238456	230394413	S		SOX9	12	Intronic		AC157866	68580	71570_559	71570	SOX9-Ex2-68021F	ACCACCCGGATTACAAGTACC	71571	SOX9-Ex3-68856R	CCCTCTCGCTTCAGGTCAG
859562	95215166	S	G (0.4733)	SOX9	12	Intron 2		AC157866	68580	65525_208	65525	SOX9-68376F-RP44	CCAGAAATACCATGAACACACG	65526	SOX9-68956R-RP44	AGGTCTCGATGTTGGAGATGAC
859562	95215167	K		SOX9	12	Intron 2		AC157866	68654	65525_282	65525	SOX9-68376F-RP44	CCAGAAATACCATGAACACACG	65526	SOX9-68956R-RP44	AGGTCTCGATGTTGGAGATGAC
859562	95215168	Y		SOX9	12	Intron 2		AC157866	68761	65525_389	65525	SOX9-68376F-RP44	CCAGAAATACCATGAACACACG	65526	SOX9-68956R-RP44	AGGTCTCGATGTTGGAGATGAC
1238456	230394414	K		SOX9	12	Intronic		AC157866	68654	71570_633	71570	SOX9-Ex2-68021F	ACCACCCGGATTACAAGTACC	71571	SOX9-Ex3-68856R	CCCTCTCGCTTCAGGTCAG
1238445	230394411	CtC		SOX9	12	Exon 3	3'UTR	AC157866	69737	67769_142	67769	SOX9-69603F	TACACACAGCTCACCAGACCTT	67770	SOX9-70170R	CTGGGCACACTGTTCAACTAAG
1238446	230394412	GaA		SOX9	12	Intronic		AC157866	70360	67771_321	67771	SOX9-70070F	TCATTACCATTTTGAGGGGATT	67772	SOX9-70587R	ATCTCCTTTGCTTGTCTTCTGC
1 MAF only provided for markers that were genotyped using Sequenom
2 Alignments and positions are based on NM_005454 homo sapiens CER1 mRNA, XM_001927823 sus scrofa LIX1L mRNA, NM_001001534 sus scrofa RYR1 mRNA, NM_000302 homo sapiens PLOD1 mRNA, XM_001929214 sus scrofa CUL7 mRNA, NM_213843 sus scrofa SOX9 mRNA sequence
